# Supplementary material for: Oligoester Identification in the Inner Coatings of Metallic Cans by High-Pressure Liquid Chromatography–Mass Spectrometry with Cone Voltage-Induced Fragmentation
Source: Materials (Basel). 2024 Jun 6;17(11):2771. doi: 10.3390/ma17112771 (PMC11173705; doi:10.3390/ma17112771)
Supplement: Supplementary file 1 [file materials-17-02771-s001.zip]

Archive with 1 entries (1 files):
- materials-3044559-supplementary.pdf
